# Supplementary material for: Recovery of Model Pharmaceutical Compounds from Water and Organic Solutions with Alginate-Based Composite Membranes
Source: Membranes (Basel). 2022 Feb 18;12(2):235. doi: 10.3390/membranes12020235 (PMC8876430; doi:10.3390/membranes12020235)
Supplement: Supplementary file 1 [file membranes-12-00235-s001.zip]

Archive with 1 entries (1 files):
- membranes-1543219-supplementary.pdf
